# Supplementary material for: Development and On-Field Deployment of a Mobile-Based Application ‘MoSQuIT’ for Malaria Surveillance in International Border Districts of Northeast India—Challenges and Opportunities
Source: Int J Environ Res Public Health. 2022 Feb 23;19(5):2561. doi: 10.3390/ijerph19052561 (PMC8909168; doi:10.3390/ijerph19052561)
Supplement: Supplementary file 1 [file ijerph-19-02561-s001.zip]

Archive with 1 entries (1 files):
- ijerph-1577138-Supplementary.pdf
